# Supplementary material for: Improving medical student recruitment into neurosurgery through teaching reform
Source: BMC Med Educ. 2022 Sep 2;22:656. doi: 10.1186/s12909-022-03722-y (PMC9440581; doi:10.1186/s12909-022-03722-y)
Supplement: Supplementary file 1 — Additional file 1: Supplementary Table. Original data for this study. [file 12909_2022_3722_MOESM1_ESM.xlsx]

## Sheet: Sheet1
Supplementary table: Original data for this study
	Student Number	Sex	Age (years)	Pre-class basic knowledge score	Neurosurgery specialty selection	Learning motivation	Self-learning skills	Learning more targetedlly and more interestingly	Basic knowledge mastery	Teamwork skills	Clinical thinking ability	Clinician-patient communication skills	Degree of satisfaction	Elementary knowledge	Case analysis	Total scores	Medical history collection	Physical examination	Diagnosis	Treatment	Total scores	Neurosurgery specialty selection
CBL-PBL group	1	F	22	74	N	4	3	5	4	5	4	4	Very satisfied	78	78	78	16	14	19	21	70	N
CBL-PBL group	2	M	24	70	N	5	5	3	5	4	5	5	Very satisfied	89	85	87	21	18	21	16	76	N
CBL-PBL group	3	F	23	76	N	4	3	5	5	4	3	4	Satisfaction	55	78	66.5	22	20	22	20	84	N
CBL-PBL group	4	F	23	76	N	5	5	4	4	4	4	3	Very satisfied	92	87	89.5	24	20	19	19	82	Y
CBL-PBL group	5	M	25	53	N	3	4	5	5	3	5	5	Very satisfied	76	79	77.5	19	16	19	20	74	N
CBL-PBL group	6	F	26	62	N	4	5	5	4	2	3	3	Satisfaction	83	68	75.5	22	16	21	23	82	N
CBL-PBL group	7	M	23	62	Y	4	4	4	5	5	5	4	Very satisfied	78	69	73.5	18	14	19	19	70	Y
CBL-PBL group	8	F	24	75	N	4	5	5	5	4	4	5	Very satisfied	89	89	89	17	22	18	21	78	N
CBL-PBL group	9	M	23	69	N	5	4	5	4	4	5	4	Very satisfied	86	79	82.5	20	19	19	22	80	N
CBL-PBL group	10	F	26	57	N	5	3	3	5	2	4	3	General	79	88	83.5	19	18	17	20	74	N
CBL-PBL group	11	M	25	49	N	4	5	5	5	4	5	4	Very satisfied	59	68	63.5	23	19	20	16	78	N
CBL-PBL group	12	F	23	67	N	5	5	5	5	2	3	5	Satisfaction	77	78	77.5	17	17	20	17	71	Y
CBL-PBL group	13	F	26	74	N	5	4	5	4	4	3	4	Unsatisfactory	87	80	83.5	22	20	19	20	81	N
CBL-PBL group	14	M	24	67	N	4	3	4	5	3	5	5	Very satisfied	85	76	80.5	18	14	16	19	67	N
CBL-PBL group	15	F	25	85	N	4	3	3	3	5	5	4	Very satisfied	90	86	88	16	11	17	17	61	N
CBL-PBL group	16	M	22	78	N	5	4	4	5	4	4	3	Satisfaction	83	87	85	18	15	16	20	69	N
CBL-PBL group	17	M	26	65	N	3	4	2	4	5	3	4	Unsatisfactory	90	92	91	23	21	23	22	89	N
CBL-PBL group	18	F	24	67	N	4	4	5	5	5	4	2	Very satisfied	85	87	86	23	17	22	14	76	N
CBL-PBL group	19	F	25	62	N	3	3	4	4	5	5	4	Very satisfied	92	85	88.5	18	18	20	21	77	N
CBL-PBL group	20	M	26	59	N	5	4	5	3	4	5	3	General	53	75	64	21	20	21	18	80	N
CBL-PBL group	21	M	27	69	N	5	3	4	5	4	4	4	Very satisfied	75	76	75.5	20	21	23	19	83	N
CBL-PBL group	22	M	22	70	N	5	4	3	4	5	4	4	General	79	68	73.5	22	16	19	20	77	Y
CBL-PBL group	23	F	25	66	N	5	5	5	2	5	3	3	Very satisfied	85	81	83	10	14	18	21	63	N
CBL-PBL group	24	M	23	77	N	3	2	5	4	3	5	5	Very satisfied	86	90	88	15	15	17	20	67	N
CBL-PBL group	25	F	25	77	N	3	5	4	4	4	2	4	Unsatisfactory	79	70	74.5	20	19	22	19	80	N
CBL-PBL group	26	M	24	64	N	4	3	5	5	4	5	4	Very satisfied	65	83	74	21	21	20	19	81	Y
CBL-PBL group	27	F	23	83	N	3	5	3	2	2	3	5	Satisfaction	88	79	83.5	23	19	18	20	80	N
CBL-PBL group	28	M	25	71	N	4	3	5	3	5	4	3	Satisfaction	85	88	86.5	19	12	20	16	67	N
CBL-PBL group	29	M	23	78	N	2	5	5	4	4	3	4	Very satisfied	81	78	79.5	21	15	19	22	77	N
CBL-PBL group	30	F	24	65	N	5	5	4	3	5	4	3	Very satisfied	80	75	77.5	20	16	19	19	74	N
CBL-PBL group	31	F	22	74	N	4	4	3	4	3	5	4	General	90	81	85.5	21	16	22	18	77	N
CBL-PBL group	32	M	28	61	N	5	5	5	5	3	5	2	Satisfaction	86	82	84	16	10	18	20	64	N
CBL-PBL group	33	F	25	78	N	5	5	5	4	4	4	3	Very satisfied	88	90	89	20	10	20	21	71	N
CBL-PBL group	34	M	23	70	N	3	4	4	3	4	4	5	Very satisfied	76	83	79.5	19	12	14	13	58	N
CBL-PBL group	35	F	22	75	N	5	5	5	4	2	3	4	Very satisfied	82	75	78.5	21	21	22	20	84	N
CBL-PBL group	36	M	23	67	N	5	5	5	4	4	4	3	Very satisfied	69	72	70.5	21	18	20	19	78	N
CBL-PBL group	37	M	25	53	N	3	2	4	3	4	3	3	Unsatisfactory	79	65	72	16	13	17	22	68	N
CBL-PBL group	38	F	25	67	N	3	5	5	5	2	5	5	Very satisfied	83	76	79.5	20	16	19	19	74	N
CBL-PBL group	39	F	24	68	N	5	5	3	2	3	5	3	Very satisfied	65	75	70	19	13	17	17	66	N
CBL-PBL group	40	F	26	67	N	5	3	5	4	5	4	3	Satisfaction	87	78	82.5	25	21	20	21	87	N
CBL-PBL group	41	M	23	75	N	4	2	5	4	2	5	4	Very satisfied	78	82	80	16	16	17	19	68	N
CBL-PBL group	42	F	22	72	N	5	3	4	5	2	3	3	Satisfaction	75	66	70.5	18	13	16	18	65	N
CBL-PBL group	43	F	25	62	N	5	3	3	4	4	4	4	Very satisfied	89	88	88.5	21	11	19	22	73	N
CBL-PBL group	44	M	23	75	N	4	5	4	5	5	3	5	Satisfaction	76	80	78	19	13	18	19	69	Y
CBL-PBL group	45	F	23	78	N	5	3	5	5	5	5	5	Very satisfied	86	78	82	21	20	21	20	82	N
CBL-PBL group	46	F	24	77	N	3	4	4	2	4	5	2	General	69	76	72.5	17	12	15	22	66	N
CBL-PBL group	47	M	25	68	N	5	2	5	5	5	5	4	Very satisfied	74	84	79	22	15	23	18	78	N
CBL-PBL group	48	M	26	62	Y	5	5	3	5	2	5	5	Very satisfied	75	82	78.5	18	17	17	18	70	N
CBL-PBL group	49	F	25	59	N	4	4	5	2	4	4	4	Unsatisfactory	67	75	71	17	18	18	17	70	N
CBL-PBL group	50	M	26	78	N	5	4	3	4	5	2	5	Very satisfied	70	68	69	20	17	18	15	70	N
CBL-PBL group	51	F	23	71	N	3	4	2	3	5	5	3	Very satisfied	85	81	83	22	17	19	22	80	N
CBL-PBL group	52	M	26	75	N	3	5	3	4	4	4	3	Very satisfied	79	86	82.5	21	19	18	19	77	N
CBL-PBL group	53	F	24	56	N	3	5	5	4	3	5	5	Very satisfied	83	90	86.5	18	18	20	20	76	N
CBL-PBL group	54	M	23	74	N	4	3	3	2	5	3	4	Satisfaction	78	71	74.5	20	16	21	14	71	N
CBL-PBL group	55	F	25	51	N	5	3	4	5	3	3	3	General	56	78	67	14	11	10	21	56	Y
CBL-PBL group	56	M	24	75	N	4	3	3	5	3	5	4	Very satisfied	82	73	77.5	21	18	18	15	72	Y
CBL-PBL group	57	F	26	68	N	3	5	5	5	2	5	3	Satisfaction	88	69	78.5	22	15	20	21	78	N
CBL-PBL group	58	F	24	72	N	4	2	5	3	5	3	5	General	78	83	80.5	11	20	17	22	70	N
CBL-PBL group	59	F	23	67	N	5	5	3	2	3	4	5	Very satisfied	83	85	84	16	19	22	19	76	N
CBL-PBL group	60	M	25	64	N	3	2	5	3	5	2	2	Unsatisfactory	67	78	72.5	20	18	18	13	69	N
Traditional group	61	M	23	65	N	4	3	3	5	3	2	4	Satisfaction	69	75	72	18	19	20	19	76	N
Traditional group	62	M	22	76	N	4	5	4	4	2	2	2	Satisfaction	61	72	66.5	15	13	16	18	62	N
Traditional group	63	F	26	73	N	3	2	5	2	3	4	2	Unsatisfactory	61	63	62	15	11	12	14	52	N
Traditional group	64	M	24	72	Y	3	4	5	2	2	3	2	Unsatisfactory	87	74	80.5	18	17	16	20	71	N
Traditional group	65	F	24	74	N	3	5	5	4	5	4	2	Very satisfied	80	76	78	16	13	21	15	65	N
Traditional group	66	F	23	72	N	4	4	2	5	2	5	3	Very satisfied	92	76	84	21	21	15	13	70	N
Traditional group	67	M	25	74	N	2	5	2	4	5	4	4	Satisfaction	71	80	75.5	15	14	16	15	60	N
Traditional group	68	M	22	66	N	5	3	5	2	4	3	2	Unsatisfactory	78	85	81.5	21	15	22	16	74	Y
Traditional group	69	F	25	69	N	5	5	2	5	3	4	4	Very satisfied	83	70	76.5	17	10	15	18	60	N
Traditional group	70	M	26	69	N	3	2	4	4	4	3	5	General	86	86	86	15	10	18	19	62	N
Traditional group	71	F	23	78	N	3	5	3	3	5	3	2	Very satisfied	91	75	83	20	19	22	14	75	N
Traditional group	72	M	25	59	N	3	3	2	2	3	2	3	General	82	72	77	17	11	15	16	59	N
Traditional group	73	F	24	73	N	3	2	3	4	4	5	3	General	67	52	59.5	13	17	19	21	70	N
Traditional group	74	M	26	72	N	4	5	2	3	2	4	4	Satisfaction	86	75	80.5	13	11	12	18	54	N
Traditional group	75	F	22	64	N	4	2	2	3	4	3	3	General	87	86	86.5	20	15	15	16	66	N
Traditional group	76	M	22	76	N	3	5	5	3	2	2	4	Very satisfied	85	68	76.5	20	13	18	19	70	N
Traditional group	77	M	24	82	N	3	2	2	5	2	2	3	General	64	72	68	18	15	15	15	63	N
Traditional group	78	F	24	74	N	5	4	5	4	4	4	5	Very satisfied	76	85	80.5	15	18	18	17	68	N
Traditional group	79	F	23	80	N	5	4	5	4	3	3	5	Very satisfied	90	80	85	20	21	16	20	77	N
Traditional group	80	M	25	62	N	3	3	3	5	5	4	5	Very satisfied	76	82	79	18	16	15	17	66	N
Traditional group	81	F	22	71	N	2	3	4	1	4	4	4	Unsatisfactory	87	75	81	19	15	17	19	70	N
Traditional group	82	F	22	63	N	5	3	5	4	3	3	5	Satisfaction	92	78	85	16	14	19	17	66	N
Traditional group	83	M	26	62	Y	4	3	4	4	3	4	3	General	61	68	64.5	16	13	16	21	66	N
Traditional group	84	M	24	67	N	4	4	3	3	2	4	4	General	83	90	86.5	20	20	16	18	74	N
Traditional group	85	M	23	55	N	5	4	4	5	4	3	3	Very satisfied	71	66	68.5	12	15	16	13	56	N
Traditional group	86	F	24	70	N	3	2	3	3	5	4	4	General	66	63	64.5	23	16	21	13	73	N
Traditional group	87	M	22	75	N	3	4	4	3	3	5	4	General	75	70	72.5	17	15	18	16	66	Y
Traditional group	88	M	23	68	N	3	5	4	5	3	3	3	Very satisfied	79	82	80.5	11	13	19	17	60	N
Traditional group	89	M	25	72	N	3	3	3	3	3	3	2	Unsatisfactory	72	63	67.5	12	10	18	19	59	N
Traditional group	90	M	25	69	N	3	5	4	5	4	3	4	General	79	70	74.5	18	13	22	20	73	N
Traditional group	91	F	23	56	N	2	4	4	3	2	4	5	Satisfaction	59	64	61.5	13	12	18	14	57	N
Traditional group	92	F	26	78	N	3	3	4	2	2	2	4	General	89	72	80.5	23	12	16	22	73	N
Traditional group	93	M	24	71	N	5	5	3	4	5	2	3	Very satisfied	81	72	76.5	13	15	18	13	59	N
Traditional group	94	M	24	80	N	3	2	3	5	2	3	2	General	70	80	75	18	21	15	13	67	N
Traditional group	95	F	23	52	N	5	4	5	5	3	4	3	Very satisfied	51	55	53	13	12	17	20	62	N
Traditional group	96	M	26	66	N	4	4	4	4	2	5	4	Very satisfied	67	76	71.5	20	15	14	19	68	N
Traditional group	97	F	22	67	Y	3	2	3	2	2	2	3	General	60	70	65	21	15	17	21	74	N
Traditional group	98	M	23	63	N	4	5	4	2	3	2	3	Unsatisfactory	63	75	69	15	13	18	22	68	N
Traditional group	99	F	25	73	N	5	5	2	3	2	2	4	Satisfaction	66	82	74	15	14	16	14	59	N
Traditional group	100	M	23	56	N	5	2	4	4	3	2	3	General	70	76	73	10	15	14	19	58	N
Traditional group	101	F	23	72	N	2	5	5	2	4	4	5	Very satisfied	76	75	75.5	22	16	15	21	74	N
Traditional group	102	M	24	66	N	5	2	2	5	3	2	4	Very satisfied	72	67	69.5	21	19	23	17	80	N
Traditional group	103	F	22	65	N	3	3	3	3	4	4	2	General	63	76	69.5	13	12	18	20	63	N
Traditional group	104	M	24	62	N	4	2	4	4	3	3	3	Satisfaction	83	80	81.5	16	14	10	17	57	N
Traditional group	105	M	26	63	N	2	3	3	3	3	5	4	Satisfaction	67	55	61	23	16	19	18	76	N
Traditional group	106	F	24	86	N	3	2	2	4	2	4	3	General	80	75	77.5	15	13	15	20	63	N
Traditional group	107	M	23	68	N	3	3	4	3	4	3	5	Very satisfied	84	75	79.5	21	15	19	17	72	N
Traditional group	108	M	25	78	N	5	5	4	4	3	4	3	Very satisfied	68	71	69.5	16	16	17	16	65	N
Traditional group	109	M	24	67	N	3	4	3	2	3	4	2	Unsatisfactory	85	83	84	22	20	15	15	72	N
Traditional group	110	F	25	76	N	4	4	5	2	2	2	3	Unsatisfactory	69	64	66.5	20	15	17	16	68	N
Traditional group	111	F	24	57	N	3	3	3	2	3	3	4	General	59	70	64.5	18	12	19	17	66	N
Traditional group	112	M	23	78	N	5	4	3	3	3	3	4	Satisfaction	77	74	75.5	13	16	14	18	61	N
Traditional group	113	F	26	54	N	3	3	3	5	2	3	2	General	76	68	72	15	11	16	18	60	N
Traditional group	114	M	23	76	Y	4	3	5	5	2	2	2	Unsatisfactory	63	71	67	17	22	14	17	70	N
Traditional group	115	F	22	78	N	5	3	3	4	4	3	3	Satisfaction	79	80	79.5	15	14	16	15	60	N
Traditional group	116	F	24	67	N	4	2	4	2	3	4	3	General	67	72	69.5	12	14	16	15	57	N
Traditional group	117	M	25	76	N	4	2	4	5	5	3	3	Very satisfied	74	78	76	18	17	16	22	73	N
Traditional group	118	F	23	65	N	3	4	4	5	2	4	3	Satisfaction	63	65	64	18	20	17	18	73	N
Traditional group	119	F	23	62	N	4	2	3	3	2	2	4	Unsatisfactory	75	81	78	20	12	19	15	66	N
Traditional group	120	M	24	78	N	5	3	4	4	2	4	4	Satisfaction	67	68	67.5	19	15	18	18	70	N
CBL= case-based learning; F=Female; M=Male; N=No; PBL= problem-based learning; Y=Yes.
